# Supplementary material for: A Systems Biology-Based Approach to Uncovering the Molecular Mechanisms Underlying the Effects of Dragon's Blood Tablet in Colitis, Involving the Integration of Chemical Analysis, ADME Prediction, and Network Pharmacology
Source: PLoS One. 2014 Jul 28;9(7):e101432. doi: 10.1371/journal.pone.0101432 (PMC4113278; doi:10.1371/journal.pone.0101432)
Supplement: Table S4 — Detailed information on the topological features of these major hubs including 18 putative DB targets and 16 known therapeutic targets for colitis. (XLSX) [file pone.0101432.s004.xlsx]

## Sheet: Table S4
Table S4 Detailed information on topological features of 106 major hubs in the Putative targets of DB-known therapeutic targets of colitis PPI network
Major_hubs	Degree (median=3)	nCloseness(median=31.30081)	nBetweenness (median=0.062896)	Cluster_coefficient (median=0.333333)	Coreness(median=3)
ACM1_HUMAN	34	33.0946	1.4776	0.0855615	6
ADCY2_HUMAN	6	36.2922	1.32803	0.266667	5
ADCY7_HUMAN	5	35.5658	1.09487	0.3	5
ADRB1_HUMAN	120	43.7086	20.0655	0.0278711	6
ADRB2_HUMAN	96	41.3979	9.2701	0.0364035	6
AKT1_HUMAN	6	37.6835	1.07786	0.266667	5
ANDR_HUMAN	50	38.1188	4.33981	0.0604082	5
ANPRB_HUMAN	27	35.2134	2.83152	0.02849	5
AT1A1_HUMAN	55	36.9896	6.65156	0.0444444	5
C5AR_HUMAN	4	31.8841	0.467452	0.166667	4
CALM_HUMAN	6	37.0192	1.11307	0.266667	5
CAV1_HUMAN	4	31.4714	0.0886173	0.5	4
CBP_HUMAN	8	35.5932	0.674037	0.142857	5
CCL2_HUMAN	6	33.454	0.321859	0.4	5
CD28_HUMAN	6	35.0265	0.461041	0.4	5
CD36_HUMAN	4	31.8182	0.185126	0.333333	4
CD38_HUMAN	4	32.6271	0.125365	0.5	4
CD4_HUMAN	4	33.9956	0.101016	0.5	5
CDK2_HUMAN	4	34.4776	0.6437	0	4
CEBPB_HUMAN	4	36.2637	0.338464	0	4
COMT_HUMAN	14	31.5143	1.33594	0.032967	4
DGAT1_HUMAN	31	32.7892	1.49351	0.111828	5
DRD1_HUMAN	89	40.279	6.52527	0.0423902	6
DRD5_HUMAN	5	32.3303	0.366324	0.4	4
E2AK2_HUMAN	4	31.4286	0.120227	0.166667	4
EGFR_HUMAN	5	36.6376	1.09391	0.1	5
ESR1_HUMAN	63	38.6288	6.55536	0.0404506	5
FHL2_HUMAN	4	31.7963	0.359358	0.166667	3
FLNA_HUMAN	5	36.2353	0.547453	0	5
GBB1_HUMAN	6	32.8125	0.0979863	0.333333	6
GBG2_HUMAN	6	32.8125	0.0979863	0.333333	6
GBRA1_HUMAN	7	34.2984	0.331414	0.238095	4
GCR_HUMAN	54	42.2303	12.9318	0.0314465	5
GLHA_HUMAN	5	32.5581	0.0701249	0.4	5
GLR_HUMAN	5	32.5581	0.0701249	0.4	5
GLUC_HUMAN	5	32.5581	0.0701249	0.4	5
GRB2_HUMAN	5	35.0265	0.89734	0.1	4
HMG2_HUMAN	4	32.4895	0.0835984	0.166667	4
HRH1_HUMAN	34	34.5291	3.02306	0.0552585	6
HS90A_HUMAN	62	40.139	8.3213	0.0571126	5
ICAM1_HUMAN	71	38.9216	7.80374	0.0486922	5
IFNG_HUMAN	42	37.776	3.47692	0.0673635	5
IKBA_HUMAN	6	36.2637	0.533567	0.266667	5
IKKA_HUMAN	65	38.7584	8.67238	0.0403846	5
IKKB_HUMAN	54	37.2881	4.4413	0.0496157	5
IL10_HUMAN	6	36.7542	0.343892	0.333333	5
IL1A_HUMAN	7	35.8417	0.673167	0.285714	5
IL1B_HUMAN	6	35.7309	0.315183	0.0666667	5
IL1RA_HUMAN	4	34.2222	0.101917	0.333333	4
IL4_HUMAN	6	35.8974	0.288219	0.466667	5
IL6_HUMAN	64	41.7722	9.37695	0.0535714	5
IL8_HUMAN	9	37.2581	1.19352	0.166667	5
ITA4_HUMAN	57	39.5548	6.16467	0.0626566	5
ITB7_HUMAN	12	33.8462	0.604884	0.0909091	5
JAD1A_HUMAN	4	33.2135	0.256829	0.166667	4
JUN_HUMAN	9	36.0094	0.608318	0.222222	5
KPCA_HUMAN	4	36.6376	0.538561	0.166667	4
KPCD_HUMAN	4	32.8125	0.167612	0.166667	4
LAT1_HUMAN	4	32.8592	0.253078	0.333333	3
LOX5_HUMAN	13	31.8841	0.754079	0	4
M3K3_HUMAN	6	32.3983	0.349467	0.4	5
MK03_HUMAN	4	36.5217	0.738361	0.333333	4
MMP9_HUMAN	27	38.404	3.47648	0.0854701	5
MP2K1_HUMAN	4	36.2353	0.80367	0.333333	4
NCOA1_HUMAN	7	32.0833	0.292566	0.333333	5
NEU2_HUMAN	5	32.5581	0.0701249	0.4	5
NFKB1_HUMAN	7	36.1785	0.2515	0.380952	5
NFKB2_HUMAN	6	37.0489	0.264424	0.333333	5
NR1H4_HUMAN	14	33.698	0.732219	0.153846	5
OPRM_HUMAN	40	34.8416	3.32535	0.0217949	6
P53_HUMAN	9	35.4023	0.395393	0.333333	5
P85A_HUMAN	7	35.4839	0.976495	0.047619	5
PGH2_HUMAN	37	36.5796	6.03493	0.0540541	5
PI3R5_HUMAN	6	32.8125	0.0979863	0.333333	6
PI3R6_HUMAN	6	32.8125	0.0979863	0.333333	6
PK3CG_HUMAN	7	34.1211	0.387976	0.238095	6
PLCB1_HUMAN	7	34.1211	0.387976	0.238095	6
PLCB2_HUMAN	7	34.1211	0.387976	0.238095	6
PLCB3_HUMAN	7	34.1211	0.387976	0.238095	6
PLCG2_HUMAN	38	34.4776	4.31166	0	5
PPARG_HUMAN	26	34.7892	2.00285	0.0369231	5
PRGR_HUMAN	19	35.0531	0.56272	0.152047	5
PRPU_HUMAN	4	33.9207	0.632278	0.333333	4
Q96J53_HUMAN	4	31.3646	0.295243	0.166667	4
RIPK1_HUMAN	6	32.1056	0.114182	0.4	5
RNF14_HUMAN	4	33.1897	0.152221	0.333333	4
SMAD3_HUMAN	7	39.521	1.00096	0.047619	5
SMCA4_HUMAN	5	32.3529	0.56782	0.1	4
SRC_HUMAN	6	36.4353	1.16055	0.266667	5
STAT1_HUMAN	5	33.5025	0.922014	0.3	4
STAT3_HUMAN	7	39.3191	1.03551	0.238095	5
TEBP_HUMAN	4	33.9456	0.129751	0.333333	4
TF65_HUMAN	8	37.5305	0.460505	0.321429	5
THIL_HUMAN	51	35.6481	6.09607	0.0439216	5
TIMP3_HUMAN	4	33.5025	0.256112	0.5	4
TNFA_HUMAN	25	36.4929	1.63463	0.06	5
TNR1A_HUMAN	7	38.8562	1.06802	0.238095	5
TNR1B_HUMAN	5	33.9956	0.367259	0	4
TNR5_HUMAN	5	33.142	0.157519	0.5	5
TNR6_HUMAN	4	32.3529	0.127418	0.333333	4
TRADD_HUMAN	4	32.0833	0.123022	0.166667	4
UBIQ_HUMAN	4	37.1383	0.519646	0.166667	4
VCAM1_HUMAN	6	33.6	0.0954892	0.6	5
VDR_HUMAN	27	34.8154	1.41821	0.0598291	5
WEE1_HUMAN	14	32.0611	0.732761	0	4
ZBT16_HUMAN	4	34.7892	0.21537	0.166667	4
